# Supplementary material for: Metabolomic Effects of the Dietary Inclusion of Hermetia illucens Larva Meal in Tilapia
Source: Metabolites. 2022 Mar 24;12(4):286. doi: 10.3390/metabo12040286 (PMC9032204; doi:10.3390/metabo12040286)
Supplement: Supplementary file 1 [file metabolites-12-00286-s001.zip]

Archive with 1 entries (1 files):
- metabolites-1597676-supplementary.pdf
